# Supplementary material for: Genetic convergence of industrial melanism in three geometrid moths
Source: Biol Lett. 2019 Oct 16;15(10):20190582. doi: 10.1098/rsbl.2019.0582 (PMC6832188; doi:10.1098/rsbl.2019.0582)
Supplement: Genotypes of wild-caught samples [file rsbl20190582supp3.xlsx]

## Sheet: allele identities
Genetic convergence of industrial melanism in three geometrid moths
Arjen E van’t Hof, Louise A Reynolds, Carl J Yung, Laurence M Cook, Ilik J Saccheri
locus a		locus b		locus c		cortE1		locus d		locus e
Treh1A/Treh1B		isoQC		cortex intron 1		cortex exon 1		HEATR2		Lethal2
polymorphism	hap code	polymorphism	hap code	polymorphism	hap code	polymorphism	hap code	polymorphism	hap code	polymorphism	hap code
Phigalia pilosaria
320,410		118		242		140,243		100,112,122,151,186		144240250289308
AA	01	A	01	G	01	AC	01	AATCT	01	AACAA	01
GG	02	T	02	A	02	AT	02	AATCA	02	AGCAT	02
GA	03					GC	03	ATTCT	03	AATAA	03
						GT	04	ATTCA	04	AATCA	04
								AATGT	05	TACAA	05
								ATTGT	06	GGCAA	06
								TGCAT	07	AGCAA	07
										AATAT	08
Odontopera bidentata
102		indel		276		128 (start)		64,76		101,108,113,116,119
G	01	L (670 nt)	01	A	01	TAAATTTATTTA	01	CG	01	CTTTT	01
A	02	S (471 nt)	02	C	02	TTAAATTTATTC	02	TG	02	CTTTA	02
						TAAATTTATTCA	03	CA	03	CTTCC	03
						AAAATTTATTCT	04			CACTG	04
						TAAATTTATTCT	05			ATTTA	05
						TTAAAATAATTC	06
Biston betularia
73		149		372		127,144, 58-289(D)		169		103
G	01	T	01	C	01	AG	01	C	01	A	01
C	02	C	02	T	02	CT	02	G	02	G	02
						CC	03
						DD	04
numbers seperated by commas in the 'polymorphism' columns are the nucleotide positions of polymorphisms on the corresponding reference sequence
Reference sequences in Table S1
D = deletion

## Sheet: Pp wild genotype
Phigalia pilosaria
Sample Name	Morph	locus a	locus b	locus c	cortE1	locus d	locus e	Place Collected	Latitude	Longitude	Year collected
Pp-IHW-2012-01	monacharia	0102	0101	0102	0103	0101	0101	Cuerden Valley Park, Lancashire	2°39'37" W	53°42'28" N	2012
Pp-IHW-2012-02	monacharia	0202	0102	0102	0101	0102	0105	Cuerden Valley Park, Lancashire	2°39'37" W	53°42'28" N	2012
Pp-IHW-2012-03	monacharia	0102	0101	0102	0203	0101	0102	Cuerden Valley Park, Lancashire	2°39'37" W	53°42'28" N	2012
Pp-IHW-2012-04	intermediate	0202	0202	0202	0103	0101	0103	Cuerden Valley Park, Lancashire	2°39'37" W	53°42'28" N	2012
Pp-IHW-2012-05	monacharia	0202	0202	0101	0203	0203	0204	Cuerden Valley Park, Lancashire	2°39'37" W	53°42'28" N	2012
Pp-IHW-2012-06	intermediate	0102	0101	0202	0103	0101	0103	Cuerden Valley Park, Lancashire	2°39'37" W	53°42'28" N	2012
Pp-IHW-2012-07	monacharia	0102	0202	0102	0103	0105	0101	Cuerden Valley Park, Lancashire	2°39'37" W	53°42'28" N	2012
Pp-IHW-2012-08	intermediate	0101	0101	0102	0102	0101	0404	Cuerden Valley Park, Lancashire	2°39'37" W	53°42'28" N	2012
Pp-IHW-2012-09	monacharia	0202	0102	0102	0103	0101	0304	Cuerden Valley Park, Lancashire	2°39'37" W	53°42'28" N	2012
Pp-IHW-2012-10	monacharia	0103	0101	0102	0101	0107	0303	Cuerden Valley Park, Lancashire	2°39'37" W	53°42'28" N	2012
Pp-IHW-2012-11	monacharia	0101	0102	0101	0103	0507	0101	Cuerden Valley Park, Lancashire	2°39'37" W	53°42'28" N	2012
Pp-IHW-2012-12	monacharia	0202	0101	0202	0304	0101	0102	Cuerden Valley Park, Lancashire	2°39'37" W	53°42'28" N	2012
Pp-IHW-2012-13	intermediate	0202	0202	0101	0303	0101	0204	Cuerden Valley Park, Lancashire	2°39'37" W	53°42'28" N	2012
Pp-IHW-2012-14	monacharia	0101	0102	0101	0103	0107	0103	Cuerden Valley Park, Lancashire	2°39'37" W	53°42'28" N	2012
Pp-IHW-2012-15	typical	0102	0101	0202	0103	0206	0101	Cuerden Valley Park, Lancashire	2°39'37" W	53°42'28" N	2012
Pp-IHW-2012-16	typical	0202	0202	0101	0102	0105	0103	Cuerden Valley Park, Lancashire	2°39'37" W	53°42'28" N	2012
Pp-IHW-2014-01	typical	0202	0101	0101	0202	0105	0303	Cuerden Valley Park, Lancashire	2°39'37" W	53°42'28" N	2013
Pp-IHW-2014-02	typical	0101	0101	0202	0102	0102	0303	Cuerden Valley Park, Lancashire	2°39'37" W	53°42'28" N	2013
Pp-IHW-2014-03	monacharia	0103	0101	0101	0102	0107	0104	Cuerden Valley Park, Lancashire	2°39'37" W	53°42'28" N	2013
Pp-IHW-2014-04	intermediate	0102	0101	0202	0103	0107	0101	Cuerden Valley Park, Lancashire	2°39'37" W	53°42'28" N	2013
Pp-IHW-2014-05	typical	0102	0101	0202	0103	0101	0103	Cuerden Valley Park, Lancashire	2°39'37" W	53°42'28" N	2013
Pp-IHW-2014-06	typical	0202	0101	0202	0102	0101	0101	Cuerden Valley Park, Lancashire	2°39'37" W	53°42'28" N	2013
Pp-IHW-2014-07	typical	0102	0101	0102	0203	0507	0104	Cuerden Valley Park, Lancashire	2°39'37" W	53°42'28" N	2013
Pp-IHW-2014-08	typical	0103	0102	0102	0202	0101	0101	Cuerden Valley Park, Lancashire	2°39'37" W	53°42'28" N	2013
Pp-IHW-2014-09	typical	0102	0000	0202	0103	0101	0102	Cuerden Valley Park, Lancashire	2°39'37" W	53°42'28" N	2013
Pp-IHW-2014-10	typical	0202	0101	0202	0101	0101	0303	Cuerden Valley Park, Lancashire	2°39'37" W	53°42'28" N	2013
Pp-IHW-2014-11	typical	0102	0202	0102	0102	0101	0407	Cuerden Valley Park, Lancashire	2°39'37" W	53°42'28" N	2013
Pp-IHW-2014-12	typical	0102	0000	0202	0102	0101	0204	Cuerden Valley Park, Lancashire	2°39'37" W	53°42'28" N	2013
Pp-IHW-2014-13	intermediate	0101	0102	0101	0103	0107	0101	Cuerden Valley Park, Lancashire	2°39'37" W	53°42'28" N	2013
Pp-IHW-2014-14	typical	0102	0101	0101	0101	0505	0103	Cuerden Valley Park, Lancashire	2°39'37" W	53°42'28" N	2013
Pp-IHW-2014-15	intermediate	0202	0102	0101	0101	0102	0103	Cuerden Valley Park, Lancashire	2°39'37" W	53°42'28" N	2013
Pp-IHW-2014-16	typical	0102	0101	0000	0103	0107	0103	Cuerden Valley Park, Lancashire	2°39'37" W	53°42'28" N	2013
Pp-IHW-2014-17	typical	0202	0101	0101	0203	0206	0101	Cuerden Valley Park, Lancashire	2°39'37" W	53°42'28" N	2013
Pp-LAN-2014-01	intermediate	0102	0102	0102	0101	0105	0102	Millhouses, Lancashire	2°35'10" W	54°06'14" N	2013
Pp-LAN-2014-02	intermediate	0203	0101	0101	0203	0101	0102	Millhouses, Lancashire	2°35'10" W	54°06'14" N	2013
Pp-LAN-2014-03	intermediate	0202	0101	0102	0203	0107	0104	Millhouses, Lancashire	2°35'10" W	54°06'14" N	2013
Pp-LAN-2014-04	typical	0102	0000	0101	0103	0101	0103	Millhouses, Lancashire	2°35'10" W	54°06'14" N	2013
Pp-LAN-2014-05	typical	0101	0101	0202	0102	0107	0104	Millhouses, Lancashire	2°35'10" W	54°06'14" N	2013
Pp-LAN-2014-06	typical	0102	0101	0102	0103	0206	0101	Millhouses, Lancashire	2°35'10" W	54°06'14" N	2013
Pp-LAN-2014-07	typical	0102	0101	0101	0102	0101	0107	Millhouses, Lancashire	2°35'10" W	54°06'14" N	2013
Pp-LAN-2014-08	typical	0102	0102	0101	0102	0107	0104	Millhouses, Lancashire	2°35'10" W	54°06'14" N	2013
Pp-PRS-2012-01	typical	0102	0101	0101	0102	0101	0103	Heaton Moor, Stockport	2°11'44" W	53°25'17" N	2012
Pp-PRS-2012-02	typical	0101	0101	0101	0102	0101	0105	Heaton Moor, Stockport	2°11'44" W	53°25'17" N	2012
Pp-MAL-2012-01	typical	0101	0101	0202	0102	0107	0105	Malpas, Cheshire	2°46'07" W	53°01'24" N	2012
PP-ARG-2013-01	intermediate	0101	0101	0102	0202	0101	0101	Ardentinny, Argyll	4°54'38" W	56°02'39" N	2013
PP-ARG-2013-02	typical	0102	0101	0101	0102	0105	0102	Ardentinny, Argyll	4°54'38" W	56°02'39" N	2013
PP-ARG-2013-03	typical	0202	0101	0101	0102	0203	0202	Ardentinny, Argyll	4°54'38" W	56°02'39" N	2013
PP-ARG-2013-04	typical	0102	0202	0202	0102	0101	0101	Ardentinny, Argyll	4°54'38" W	56°02'39" N	2013
PP-ARG-2013-05	typical	0102	0101	0202	0102	0101	0105	Ardentinny, Argyll	4°54'38" W	56°02'39" N	2013
PP-ARG-2013-06	typical	0202	0101	0000	0103	0101	0102	Ardentinny, Argyll	4°54'38" W	56°02'39" N	2013
PP-ARG-2013-07	typical	0102	0101	0202	0303	0101	0204	Ardentinny, Argyll	4°54'38" W	56°02'39" N	2013
PP-ARG-2013-08	monacharia	0202	0101	0101	0101	0105	0106	Ardentinny, Argyll	4°54'38" W	56°02'39" N	2013
PP-ARG-2013-09	intermediate	0102	0102	0202	0202	0204	0105	Ardentinny, Argyll	4°54'38" W	56°02'39" N	2013
PP-ARG-2013-10	typical	0102	0101	0101	0102	0105	0108	Ardentinny, Argyll	4°54'38" W	56°02'39" N	2013
PP-ARG-2013-11	typical	0202	0000	0202	0102	0107	0104	Ardentinny, Argyll	4°54'38" W	56°02'39" N	2013

## Sheet: Ob wild genotype
Odontopera bidentata
Sample Name	Morph	locus a	locus b	locus c	cortE1	locus d	locus e	Place Collected	Longitude	Latitude	Year collected
Ob_PRS_2011_01	nigra	0102	0202	0101	0102	0203	0101	Heaton Moor, Stockport	2°11'44" W	53°25'17" N	2011
Ob_PRS_2011_02	nigra	0102	0202	0101	0101	0202	0101	Heaton Moor, Stockport	2°11'44" W	53°25'17" N	2011
Ob_PRS_2013_01	typical	0101	0101	0102	0103	0101	0102	Heaton Moor, Stockport	2°11'44" W	53°25'17" N	2013
Ob_PRS_2013_02	typical	0101	0102	0102	0102	0101	0104	Heaton Moor, Stockport	2°11'44" W	53°25'17" N	2013
Ob_PRS_2013_03	typical	0101	0102	0101	0104	0102	0102	Heaton Moor, Stockport	2°11'44" W	53°25'17" N	2013
Ob_PRS_2013_04	typical	0102	0202	0101	0204	0203	0203	Heaton Moor, Stockport	2°11'44" W	53°25'17" N	2013
Ob_PRS_2013_05	typical	0102	0102	0102	0103	0202	0101	Heaton Moor, Stockport	2°11'44" W	53°25'17" N	2013
Ob_PRS_2013_06	typical	0102	0102	0102	0304	0102	0203	Heaton Moor, Stockport	2°11'44" W	53°25'17" N	2013
Ob_PRS_2013_07	nigra	0102	0202	0101	0101	0102	0102	Heaton Moor, Stockport	2°11'44" W	53°25'17" N	2013
Ob_PRS_2013_08	nigra	0101	0202	0102	0102	0202	0105	Heaton Moor, Stockport	2°11'44" W	53°25'17" N	2013
Ob_PRS_2013_09	nigra	0202	0102	0102	0103	0101	0103	Heaton Moor, Stockport	2°11'44" W	53°25'17" N	2013
Ob_PRS_2013_10	nigra	0102	0102	0102	0103	0203	0102	Heaton Moor, Stockport	2°11'44" W	53°25'17" N	2013
Ob_PRS_2013_11	nigra	0101	0202	0101	0102	0303	0405	Heaton Moor, Stockport	2°11'44" W	53°25'17" N	2013
Ob_PRS_2013_12	nigra	0102	0202	0102	0104	0203	0205	Heaton Moor, Stockport	2°11'44" W	53°25'17" N	2013
Ob_PRS_2013_13	nigra	0101	0202	0101	0102	0102	0405	Heaton Moor, Stockport	2°11'44" W	53°25'17" N	2013
Ob_SWN_2011_01	typical	0102	0102	0101	0202	0103	0102	Swinton, Greater Manchester	2°20'30" W	53°30'32" N	2011
Ob_SWN_2011_02	nigra	0101	0101	0102	0203	0103	0102	Swinton, Greater Manchester	2°21'08" W	53°29'47" N	2011
Ob_BAS_2011_01	typical	0101	0102	0102	0202	0101	0202	Greasby, Wirral	3°06'29" W	53°22'28" N	2011
Ob_BAS_2011_02	typical	0101	0102	0101	0102	0303	0202	Greasby, Wirral	3°06'29" W	53°22'28" N	2011
Ob_BAS_2011_03	typical	0101	0101	0102	0102	0303	0304	Greasby, Wirral	3°06'29" W	53°22'28" N	2011
Ob_BAS_2011_04	typical	0101	0101	0101	0203	0103	0404	Greasby, Wirral	3°06'29" W	53°22'28" N	2011
Ob_BAS_2011_05	typical	0101	0202	0101	0104	0103	0104	Greasby, Wirral	3°06'29" W	53°22'28" N	2011
Ob_BAS_2013_01	typical	0101	0101	0102	0202	0303	0204	Greasby, Wirral	3°06'29" W	53°22'28" N	2013
Ob_BAS_2013_02	typical	0101	0102	0202	0305	0103	0204	Greasby, Wirral	3°06'29" W	53°22'28" N	2013
Ob_BAS_2013_03	nigra	0101	0102	0102	0102	0101	0105	Greasby, Wirral	3°06'29" W	53°22'28" N	2013
Ob_BAS_2013_04	typical	0102	0102	0202	0203	0101	0404	Greasby, Wirral	3°06'29" W	53°22'28" N	2013
Ob_BAS_2013_05	typical	0101	0202	0102	0102	0203	0304	Greasby, Wirral	3°06'29" W	53°22'28" N	2013
Ob_BAS_2013_06	typical	0101	0102	0101	0101	0203	0204	Greasby, Wirral	3°06'29" W	53°22'28" N	2013
Ob_BAS_2013_07	typical	0102	0102	0202	0303	0103	0204	Greasby, Wirral	3°06'29" W	53°22'28" N	2013
Ob_BAS_2013_08	typical	0101	0102	0101	0202	0203	0505	Greasby, Wirral	3°06'29" W	53°22'28" N	2013
Ob_BAS_2013_09	typical	0101	0102	0202	0203	0103	0204	Greasby, Wirral	3°06'29" W	53°22'28" N	2013
Ob_BAS_2013_10	typical	0102	0102	0102	0103	0303	0203	Greasby, Wirral	3°06'29" W	53°22'28" N	2013
Ob_BAS_2013_11	typical	0101	0102	0101	0101	0103	0204	Greasby, Wirral	3°06'29" W	53°22'28" N	2013
Ob_BAS_2013_12	typical	0101	0101	0101	0202	0103	0404	Greasby, Wirral	3°06'29" W	53°22'28" N	2013
Ob_BAS_2013_13	typical	0101	0102	0102	0202	0102	0104	Greasby, Wirral	3°06'29" W	53°22'28" N	2013
Ob_BAS_2013_14	typical	0101	0101	0101	0101	0102	0205	Greasby, Wirral	3°06'29" W	53°22'28" N	2013
Ob_HCH_2013_01	nigra	0101	0102	0101	0101	0303	0405	Heath Charnock, Lancashire	2°35'26" W	53°37'21" N	2013
Ob_HCH_2013_02	typical	0101	0202	0102	0203	0103	0404	Heath Charnock, Lancashire	2°35'26" W	53°37'21" N	2013
Ob_HCH_2013_03	typical	0101	0102	0101	0202	0103	0102	Heath Charnock, Lancashire	2°35'26" W	53°37'21" N	2013
Ob_KLD_2013_01	nigra	0101	0101	0101	0202	0303	0202	Kielder Forest, Northumberland	2°34'49" W	55°14'15" N	2013
Ob_KLD_2013_02	typical	0101	0102	0102	0102	0203	0404	Kielder Forest, Northumberland	2°34'49" W	55°14'15" N	2013
Ob_KLD_2013_03	typical	0101	0102	0102	0206	0102	0104	Kielder Forest, Northumberland	2°34'49" W	55°14'15" N	2013
Ob_KLD_2013_04	typical	0101	0101	0102	0102	0103	0105	Kielder Forest, Northumberland	2°34'49" W	55°14'15" N	2013
Ob_KLD_2013_05	typical	0101	0102	0102	0305	0101	0104	Kielder Forest, Northumberland	2°34'49" W	55°14'15" N	2013
Ob_KLD_2013_06	typical	0102	0101	0102	0102	0101	0101	Kielder Forest, Northumberland	2°34'49" W	55°14'15" N	2013
Ob_KLD_2013_07	typical	0101	0102	0101	0202	0102	0101	Kielder Forest, Northumberland	2°34'49" W	55°14'15" N	2013
Ob_KLD_2013_08	typical	0102	0102	0102	0102	0203	0304	Kielder Forest, Northumberland	2°34'49" W	55°14'15" N	2013
Ob_LEC_2011_01	nigra	0101	0101	0101	0202	0203	0202	Leicester, East Midlands	1°03'25" W	52°37'59" N	2011
Ob_MAL_2011_01	typical	0101	0102	0102	0203	0103	0104	Malpas, Cheshire	2°46'07" W	53°01'24" N	2011
Ob_MAL_2011_02	typical	0102	0101	0102	0101	0102	0404	Malpas, Cheshire	2°46'07" W	53°01'24" N	2011
Ob_MAL_2011_03	typical	0101	0102	0102	0000	0101	0101	Malpas, Cheshire	2°46'07" W	53°01'24" N	2011
Ob_MAL_2011_04	typical	0101	0102	0101	0103	0303	0104	Malpas, Cheshire	2°46'07" W	53°01'24" N	2011
Ob_MAL_2011_05	nigra	0102	0202	0101	0104	0202	0102	Malpas, Cheshire	2°46'07" W	53°01'24" N	2011
Ob_MLT_2004_01	typical	0101	0101	0102	0103	0103	0101	Malham Tarn Wood, Yorkshire Dales	2°09'50" W	54°06'04" N	2004
Ob_MLT_2004_02	nigra	0101	0101	0101	0102	0203	0105	Malham Tarn Wood, Yorkshire Dales	2°09'50" W	54°06'04" N	2004
Ob_MLT_2004_03	typical	0101	0102	0101	0102	0202	0105	Malham Tarn Wood, Yorkshire Dales	2°09'50" W	54°06'04" N	2004
Ob_MLT_2004_04	typical	0101	0102	0101	0203	0203	0105	Malham Tarn Wood, Yorkshire Dales	2°09'50" W	54°06'04" N	2004
Ob_MLT_2004_05	typical	0102	0101	0101	0102	0303	0202	Malham Tarn Wood, Yorkshire Dales	2°09'50" W	54°06'04" N	2004
Ob_MLT_2004_06	typical	0101	0102	0101	0102	0203	0104	Malham Tarn Wood, Yorkshire Dales	2°09'50" W	54°06'04" N	2004
Ob_MLT_2013_01	nigra	0101	0102	0101	0202	0103	0304	Malham Tarn Wood, Yorkshire Dales	2°09'50" W	54°06'04" N	2013
Ob_MLT_2013_02	typical	0101	0101	0202	0303	0103	0103	Malham Tarn Wood, Yorkshire Dales	2°09'50" W	54°06'04" N	2013
Ob_MLT_2013_03	typical	0101	0101	0101	0202	0101	0202	Malham Tarn Wood, Yorkshire Dales	2°09'50" W	54°06'04" N	2013
Ob_MTW_2013_01	typical	0102	0101	0102	0102	0102	0104	Malham Tarn Wood, Yorkshire Dales	2°09'50" W	54°06'04" N	2013
Ob_MTW_2013_02	typical	0101	0102	0102	0103	0103	0404	Malham Tarn Wood, Yorkshire Dales	2°09'50" W	54°06'04" N	2013
Ob_MTW_2013_03	typical	0101	0102	0102	0203	0101	0205	Malham Tarn Wood, Yorkshire Dales	2°09'50" W	54°06'04" N	2013
Ob_MTW_2013_04	typical	0101	0101	0102	0202	0203	0101	Malham Tarn Wood, Yorkshire Dales	2°09'50" W	54°06'04" N	2013
Ob_MTW_2013_05	typical	0101	0102	0101	0102	0102	0105	Malham Tarn Wood, Yorkshire Dales	2°09'50" W	54°06'04" N	2013
Ob_MTW_2013_06	typical	0101	0102	0101	0202	0303	0405	Malham Tarn Wood, Yorkshire Dales	2°09'50" W	54°06'04" N	2013
Ob_MTW_2013_07	typical	0101	0102	0102	0203	0202	0205	Malham Tarn Wood, Yorkshire Dales	2°09'50" W	54°06'04" N	2013
Ob_MTW_2013_08	typical	0101	0102	0102	0102	0101	0304	Malham Tarn Wood, Yorkshire Dales	2°09'50" W	54°06'04" N	2013
Ob_MTW_2013_09	typical	0101	0102	0102	0203	0103	0304	Malham Tarn Wood, Yorkshire Dales	2°09'50" W	54°06'04" N	2013
Ob_MTW_2013_10	typical	0101	0101	0101	0202	0102	0204	Malham Tarn Wood, Yorkshire Dales	2°09'50" W	54°06'04" N	2013
Ob_MTW_2013_11	nigra	0101	0101	0102	0102	0102	0304	Malham Tarn Wood, Yorkshire Dales	2°09'50" W	54°06'04" N	2013
Ob_MTW_2013_12	nigra	0101	0101	0101	0102	0101	0304	Malham Tarn Wood, Yorkshire Dales	2°09'50" W	54°06'04" N	2013
Ob_MTW_2013_13	typical	0101	0202	0101	0102	0101	0404	Malham Tarn Wood, Yorkshire Dales	2°09'50" W	54°06'04" N	2013
Ob_MTW_2013_14	typical	0101	0102	0101	0102	0103	0103	Malham Tarn Wood, Yorkshire Dales	2°09'50" W	54°06'04" N	2013
Ob_MTW_2013_15	typical	0101	0102	0102	0202	0102	0205	Malham Tarn Wood, Yorkshire Dales	2°09'50" W	54°06'04" N	2013
Ob_MTW_2013_16	typical	0101	0102	0102	0202	0103	0105	Malham Tarn Wood, Yorkshire Dales	2°09'50" W	54°06'04" N	2013
Ob_MTW_2013_17	typical	0101	0101	0101	0102	0101	0102	Malham Tarn Wood, Yorkshire Dales	2°09'50" W	54°06'04" N	2013
Ob_MTW_2013_18	typical	0101	0102	0101	0101	0103	0404	Malham Tarn Wood, Yorkshire Dales	2°09'50" W	54°06'04" N	2013
Ob_MTW_2013_19	typical	0101	0101	0102	0203	0102	0203	Malham Tarn Wood, Yorkshire Dales	2°09'50" W	54°06'04" N	2013
Ob_MTW_2013_20	typical	0101	0102	0101	0202	0103	0203	Malham Tarn Wood, Yorkshire Dales	2°09'50" W	54°06'04" N	2013
Ob_MTW_2013_21	typical	0101	0101	0102	0103	0101	0304	Malham Tarn Wood, Yorkshire Dales	2°09'50" W	54°06'04" N	2013
Ob_MTW_2013_22	typical	0101	0101	0101	0202	0102	0101	Malham Tarn Wood, Yorkshire Dales	2°09'50" W	54°06'04" N	2013
Ob_RWD_2004_33	nigra	0101	0101	0101	0101	0101	0105	Rowardennan, Stirlingshire	4°36'40" W	56°07'45" N	2004
Ob_RWD_2004_34	typical	0202	0102	0101	0102	0101	0102	Rowardennan, Stirlingshire	4°36'40" W	56°07'45" N	2004
Ob_RWD_2004_35	typical	0101	0101	0101	0204	0103	0101	Rowardennan, Stirlingshire	4°36'40" W	56°07'45" N	2004
Ob_RWD_2004_36	typical	0101	0101	0102	0204	0103	0101	Rowardennan, Stirlingshire	4°36'40" W	56°07'45" N	2004
Ob_RWD_2004_37	typical	0101	0101	0102	0102	0101	0104	Rowardennan, Stirlingshire	4°36'40" W	56°07'45" N	2004
Ob_RWD_2004_38	typical	0101	0101	0202	0203	0103	0101	Rowardennan, Stirlingshire	4°36'40" W	56°07'45" N	2004
Ob_RWD_2004_39	typical	0101	0101	0102	0203	0303	0104	Rowardennan, Stirlingshire	4°36'40" W	56°07'45" N	2004
Ob_RWD_2004_40	typical	0101	0101	0102	0102	0103	0104	Rowardennan, Stirlingshire	4°36'40" W	56°07'45" N	2004
Ob_MOR_2013_01	nigra	0101	0102	0102	0103	0102	0105	Morecambe, Lancashire	2°51'05" W	54°03'58" N	2013
Ob_CE1_2004_01	typical	0101	0101	0102	0202	0103	0404	Castle Eden Dene, County Durham	1°20'05" W	54°44'45" N	2004
Ob_CE1_2004_02	nigra	0101	0101	0102	0203	0103	0103	Castle Eden Dene, County Durham	1°20'05" W	54°44'45" N	2004

## Sheet: Bb wild genotype
Biston betularia
Sample Name	Morph	locus a	locus b	locus c	cortE1	locus d	locus e	Place Collected	Longitude	Latitude	Year collected
11-2002-03	typical	0202	0202	0102	0102	0202	0202	Mostyn, Flintshire	3°16'26" W	53°18'20" N	2002
11-2002-04	typical	0202	0202	0102	0101	0102	0102	Mostyn, Flintshire	3°16'26" W	53°18'20" N	2002
21-2002-03	carbonaria	0102	0101	0101	0202	0102	0102	Burton Wood, Wirral	3°01'47" W	53°15'50" N	2002
BAS-2005-c3	carbonaria	0102	0102	0101	0202	0102	0102	Greasby, Wirral	3°06'28" W	53°22'27" N	2005
23-2002-12	carbonaria	0202	0102	0101	0202	0101	0101	Greasby, Wirral	3°06'28" W	53°22'27" N	2002
24-2002-01	typical	0202	0202	0202	0101	0102	0102	Caldy, Wirral	3°09'58" W	53°22'01" N	2002
24-2002-50	typical	0202	0202	0202	0202	0101	0202	Caldy, Wirral	3°09'58" W	53°22'01" N	2002
24-2002-51	typical	0202	0202	0102	0101	0202	0102	Caldy, Wirral	3°09'58" W	53°22'01" N	2002
24-2002-66	carbonaria	0202	0101	0101	0102	0101	0101	Caldy, Wirral	3°09'58" W	53°22'01" N	2002
33-2002-04	carbonaria	0102	0202	0000	0102	0000	0102	Calderstones Park, Liverpool	2°53'50" W	53°22'51" N	2002
43-2002-10	carbonaria	0102	0202	0101	0203	0102	0101	Woodbank Park, Stockport	2°07'51" W	53°24'37" N	2002
43-2002-14	carbonaria	0102	0202	0101	0204	0102	0101	Woodbank Park, Stockport	2°07'51" W	53°24'37" N	2002
51-2002-04	typical	0202	0202	0102	0102	0101	0101	Ogden Reservoir, Rochdale	2°04'48" W	53°36'22" N	2002
51-2002-13	carbonaria	0102	0101	0000	0202	0101	0102	Ogden Reservoir, Rochdale	2°04'48" W	53°36'22" N	2002
53-2002-01	carbonaria	0000	0102	0000	0202	0000	0000	Kirklees Hall, West Yorkshire	1°44'43" W	53°41'52" N	2002
53-2002-02	typical	0202	0102	0101	0101	0202	0102	Kirklees Hall, West Yorkshire	1°44'43" W	53°41'52" N	2002
53-2002-04	carbonaria	0102	0101	0101	0102	0102	0101	Kirklees Hall, West Yorkshire	1°44'43" W	53°41'52" N	2002
53-2002-05	typical	0000	0202	0102	0101	0101	0102	Kirklees Hall, West Yorkshire	1°44'43" W	53°41'52" N	2002
53-2002-06	typical	0202	0202	0102	0102	0102	0102	Kirklees Hall, West Yorkshire	1°44'43" W	53°41'52" N	2002
53-2002-07	typical	0202	0202	0102	0103	0102	0102	Kirklees Hall, West Yorkshire	1°44'43" W	53°41'52" N	2002
53-2002-08	carbonaria	0102	0102	0102	0102	0101	0102	Kirklees Hall, West Yorkshire	1°44'43" W	53°41'52" N	2002
53-2002-09	typical	0102	0202	0101	0101	0202	0202	Kirklees Hall, West Yorkshire	1°44'43" W	53°41'52" N	2002
53-2002-10	carbonaria	0101	0202	0101	0102	0102	0101	Kirklees Hall, West Yorkshire	1°44'43" W	53°41'52" N	2002
54-2002-01	carbonaria	0102	0102	0000	0202	0000	0101	Middleton Park, Leeds	1°33'14" W	53°45'17" N	2002
54-2002-17	carbonaria	0102	0102	0101	0203	0202	0101	Middleton Park, Leeds	1°33'14" W	53°45'17" N	2002
54-2002-22	typical	0202	0202	0102	0101	0102	0101	Middleton Park, Leeds	1°33'14" W	53°45'17" N	2002
54-2002-23	typical	0202	0101	0102	0202	0202	0101	Middleton Park, Leeds	1°33'14" W	53°45'17" N	2002
54-2002-25	typical	0202	0202	0102	0101	0102	0102	Middleton Park, Leeds	1°33'14" W	53°45'17" N	2002
54-2002-26	typical	0102	0202	0202	0103	0202	0102	Middleton Park, Leeds	1°33'14" W	53°45'17" N	2002
54-2002-27	typical	0102	0102	0000	0103	0202	0102	Middleton Park, Leeds	1°33'14" W	53°45'17" N	2002
54-2002-28	typical	0102	0202	0102	0101	0102	0102	Middleton Park, Leeds	1°33'14" W	53°45'17" N	2002
54-2002-29	typical	0202	0101	0102	0202	0202	0101	Middleton Park, Leeds	1°33'14" W	53°45'17" N	2002
54-2002-30	carbonaria	0102	0102	0101	0102	0101	0202	Middleton Park, Leeds	1°33'14" W	53°45'17" N	2002
54-2002-31	carbonaria	0101	0102	0102	0202	0102	0101	Middleton Park, Leeds	1°33'14" W	53°45'17" N	2002
54-2002-33	typical	0102	0102	0102	0101	0102	0101	Middleton Park, Leeds	1°33'14" W	53°45'17" N	2002
54-2002-35	typical	0102	0202	0101	0101	0101	0101	Middleton Park, Leeds	1°33'14" W	53°45'17" N	2002
54-2002-36	typical	0102	0202	0202	0101	0102	0101	Middleton Park, Leeds	1°33'14" W	53°45'17" N	2002
54-2002-37	typical	0202	0202	0101	0102	0202	0101	Middleton Park, Leeds	1°33'14" W	53°45'17" N	2002
54-2002-38	typical	0202	0202	0101	0103	0102	0101	Middleton Park, Leeds	1°33'14" W	53°45'17" N	2002
54-2002-39	typical	0202	0102	0202	0303	0102	0101	Middleton Park, Leeds	1°33'14" W	53°45'17" N	2002
54-2002-40	typical	0202	0202	0102	0101	0202	0102	Middleton Park, Leeds	1°33'14" W	53°45'17" N	2002
54-2002-41	typical	0102	0202	0102	0101	0101	0101	Middleton Park, Leeds	1°33'14" W	53°45'17" N	2002
54-2002-42	typical	0202	0202	0101	0101	0101	0202	Middleton Park, Leeds	1°33'14" W	53°45'17" N	2002
54-2002-44	typical	0102	0202	0101	0101	0202	0101	Middleton Park, Leeds	1°33'14" W	53°45'17" N	2002
54-2002-48	typical	0102	0102	0101	0101	0102	0202	Middleton Park, Leeds	1°33'14" W	53°45'17" N	2002
54-2002-49	typical	0202	0102	0101	0103	0102	0101	Middleton Park, Leeds	1°33'14" W	53°45'17" N	2002
54-2002-54	carbonaria	0102	0102	0102	0102	0101	0101	Middleton Park, Leeds	1°33'14" W	53°45'17" N	2002
54-2002-55	carbonaria	0202	0102	0101	0102	0102	0101	Middleton Park, Leeds	1°33'14" W	53°45'17" N	2002
54-2002-56	carbonaria	0102	0102	0101	0102	0101	0102	Middleton Park, Leeds	1°33'14" W	53°45'17" N	2002
54-2002-57	carbonaria	0102	0102	0102	0202	0102	0101	Middleton Park, Leeds	1°33'14" W	53°45'17" N	2002
54-2002-58	carbonaria	0202	0102	0101	0202	0102	0101	Middleton Park, Leeds	1°33'14" W	53°45'17" N	2002
54-2002-59	carbonaria	0202	0102	0102	0102	0102	0101	Middleton Park, Leeds	1°33'14" W	53°45'17" N	2002
54-2002-60	carbonaria	0202	0202	0101	0202	0101	0102	Middleton Park, Leeds	1°33'14" W	53°45'17" N	2002
54-2002-66	carbonaria	0102	0101	0102	0202	0102	0102	Middleton Park, Leeds	1°33'14" W	53°45'17" N	2002
54-2002-72	carbonaria	0101	0102	0101	0102	0102	0101	Middleton Park, Leeds	1°33'14" W	53°45'17" N	2002
54-2002-74	carbonaria	0202	0102	0102	0101	0102	0102	Middleton Park, Leeds	1°33'14" W	53°45'17" N	2002
54-2002-76	carbonaria	0202	0102	0102	0102	0101	0102	Middleton Park, Leeds	1°33'14" W	53°45'17" N	2002
54-2002-78	carbonaria	0202	0202	0101	0202	0102	0101	Middleton Park, Leeds	1°33'14" W	53°45'17" N	2002
54-2002-79	carbonaria	0202	0102	0102	0203	0102	0102	Middleton Park, Leeds	1°33'14" W	53°45'17" N	2002
54-2002-80	carbonaria	0102	0102	0102	0202	0101	0101	Middleton Park, Leeds	1°33'14" W	53°45'17" N	2002
54-2002-84	carbonaria	0202	0102	0102	0203	0101	0102	Middleton Park, Leeds	1°33'14" W	53°45'17" N	2002
54-2002-88	carbonaria	0202	0102	0101	0102	0101	0102	Middleton Park, Leeds	1°33'14" W	53°45'17" N	2002
fam16 grandmother	typical	0202	0202	0101	0101	0101	0102	Morkery Wood, Lincolnshire	0°35'44" W	52°45'22" N	2004
fam16 grandfather	typical	0202	0202	0102	0101	0102	0102	Morkery Wood, Lincolnshire	0°35'44" W	52°45'22" N	2004

## Sheet: Pp_Genepop
Genepop version 4.6,			Genic differentiation			(exact G test)
Phigalia pilosaria		(2012-2013 UK sample)
Locus:	locus	a
=================================
Pop	Alleles:
	1	2	3	Total
typical	27	34	1	62
intermedi	10	13	1	24
monachari	9	13	2	24
Total:	46	60	4	110
P-value	=	0.86013	S.E.	=	0.00132908	(300238 switches)
Locus:	locus	b
=================================
Pop	Alleles:
	1	2	Total
typical	46	8	54
intermedi	16	8	24
monachari	16	8	24
Total:	78	24	102
P-value	=	0.108034	S.E.	=	0.00160524	(381807 switches)
Locus:	locus	c
=================================
Pop	Alleles:
	1	2	Total
typical	28	30	58
intermediate	12	12	24
monacharia	16	8	24
Total:	56	50	106
P-value	=	0.321846	S.E.	=	0.00280577	(399245 switches)
Locus:	cortexE1										Locus:	cortexE1
=================================											=================================
Pop	Alleles:										Pop	Alleles:
	1	2	3	4	Total							1	2	3	4	Total
typical	28	23	11	0	62						typical	28	23	11	0	62
intermediate	9	7	8	0	24						intermediate	9	7	8	0	24
monacharia	12	3	8	1	24						monacharia	12	3	8	1	24
Total:	49	33	27	1	110						Total:	49	33	27	1	110
P-value	=	0.094834	S.E.	=	0.00225969	(238843 switches)					Locus	Population pair			P-Value	S.E.	Switches
											-----------	---------------------			-------	-------	--------
Locus:	locus	d									cortexE1	intermediate & typical			0.33519	0.00219	381415
=================================											cortexE1	monacharia & typical			0.033	0.00092	260196
Pop	Alleles:										cortexE1	monacharia & intermediate			0.38971	0.00275	282671
	1	2	3	4	5	6	7	Total
typical	40	5	1	0	7	3	6	62
intermediate	17	2	0	1	1	0	3	24
monacharia	14	2	1	0	3	0	4	24
Total:	71	9	2	1	11	3	13	110
P-value	=	0.753026	S.E.	=	0.00338044	(187523 switches)
Locus:	locus	e
=================================
Pop	Alleles:
	1	2	3	4	5	6	7	8	Total
typical	30	7	12	7	3	0	2	1	62
intermediate	13	3	3	4	1	0	0	0	24
monacharia	12	3	4	3	1	1	0	0	24
Total:	55	13	19	14	5	1	2	1	110
P-value	=	0.979082	S.E.	=	0.000754473	(176101 switches)

## Sheet: Ob_Genepop
Genepop version 4.6,			Genic differentiation			(exact G test)
Odontopera bidentata		(2011-2013 UK sample)
Locus:	locus	a
=================================
Pop	Alleles:
	1	2	Total
nigra	36	8	44
typical	132	14	146
Total:	168	22	190
P-value	=	0.175878	S.E.	=	0.00174143	(394177 switches)
Locus:	locus	b
=================================
Pop	Alleles:
	1	2	Total
nigra	22	22	44
typical	95	51	146
Total:	117	73	190
P-value	=	0.078594	S.E.	=	0.00147224	(430066 switches)
Locus:	locus	c
=================================
Pop	Alleles:
	1	2	Total
nigra	35	9	44
typical	97	49	146
Total:	132	58	190
P-value	=	0.101128	S.E.	=	0.0016394	(426580 switches)
Locus:	cortexE1
=================================
Pop	Alleles:
	1	2	3	4	5	6	Total
nigra	21	16	5	2	0	0	44
typical	39	70	26	6	2	1	144
Total:	60	86	31	8	2	1	188
P-value	=	0.193486	S.E.	=	0.00326383	(238050 switches)
Locus:	locus	d
=================================
Pop	Alleles:
	1	2	3	Total
nigra	15	15	14	44
typical	68	28	50	146
Total:	83	43	64	190
P-value	=	0.122232	S.E.	=	0.00230458	(414812 switches)
Locus:	locus	e
=================================
Pop	Alleles:
	1	2	3	4	5	Total
nigra	15	9	5	6	9	44
typical	45	30	13	46	12	146
Total:	60	39	18	52	21	190
P-value	=	0.07536	S.E.	=	0.00182216	(382156 switches)

## Sheet: Bb_Genepop
Genepop version 4.6,			Genic differentiation			(exact G test)
Biston betularia		(2002 Leeds sample)
Locus:	locus	a
=================================
Pop	Alleles:
	1	2	Total
carb	22	40	62
typ	10	52	62
Total:	32	92	124
P-value	=	0.023164	S.E.	=	0.000671903	(419090 switches)
Locus:	locus	b
=================================
Pop	Alleles:
	1	2	Total
carb	31	33	64
typ	10	54	64
Total:	41	87	128
P-value	=	0.000104	S.E.	=	3.65679e-05	(426343 switches)
Locus:	locus	c
=================================
Pop	Alleles:
	1	2	Total
carb	45	11	56
typ	36	26	62
Total:	81	37	118
P-value	=	0.010314	S.E.	=	0.000430065	(422518 switches)
Locus:	cortE1
=================================
Pop	Alleles:
	1	2	3	4	Total
carb	15	44	4	1	64
typ	47	10	7	0	64
Total:	62	54	11	1	128
P-value	=	0	S.E.	=	0	(305635 switches)
Locus:	locus	d
=================================
Pop	Alleles:
	1	2	Total
carb	40	18	58
typ	28	36	64
Total:	68	54	122
P-value	=	0.006858	S.E.	=	0.000411347	(427374 switches)
Locus:	locus	e
=================================
Pop	Alleles:
	1	2	Total
carb	47	15	62
typ	40	24	64
Total:	87	39	126
P-value	=	0.124072	S.E.	=	0.00162786	(423548 switches)
