# Supplementary material for: Genetic convergence of industrial melanism in three geometrid moths
Source: Biol Lett. 2019 Oct 16;15(10):20190582. doi: 10.1098/rsbl.2019.0582 (PMC6832188; doi:10.1098/rsbl.2019.0582)
Supplement: Mapping families [file rsbl20190582supp4.xlsx]

## Sheet: Sheet1
Genetic convergence of industrial melanism in three geometrid moths
Arjen E van’t Hof, Louise A Reynolds, Carl J Yung, Laurence M Cook, Ilik J Saccheri
Species	Odentopera bidentata
mapping family	Ob-4, Ob-5, Ob-6
father genotype	heterozygous typical/nigra
mother genotype	homozygous typical
cross type	Backcross
individual (offspring)	5_F1-01	5_F1-02	5_F1-03	5_F1-04	5_F1-05	5_F1-06	5_F1-07	5_F1-08	5_F1-09	5_F1-10	5_F1-11	5_F1-12	5_F1-13	5_F1-14	5_F1-15	5_F1-16	5_F1-17	5_F1-19	5_F1-20	5_F1-21	5_F1-22	5_F1-23	5_F1-24	5_F1-25	5_F1-26	5_F1-27	5_F1-28	5_F1-29	5_F1-30	5_F1-31	5_F1-32	5_F1-33	5_F1-34	5_F1-35	5_F1-36	5_F1-37	5_F1-38	5_F1-39	5_F1-40	5_F1-41	5_F1-42	5_F1-43	5_F1-44	5_F1-45	5_F1-46	5_F1-47	5_F1-48	5_F1-49	5_F1-50
rab-ggt ß	0	1	1	0	0	1	0	0	1	1	1	0	1	0	1	1	1	0	0	0	0	0	0	1	1	0	0	1	1	1	1	1	1	1	0	1	1	0	0	1	0	1	1	0	1	0	0	0	1
Trehalase 1A/locus a	0	1	1	0	0	1	0	1	1	1	1	0	1	0	1	1	1	0	0	0	0	0	0	1	1	0	0	1	1	1	1	1	1	1	0	1	1	0	0	1	0	1	1	0	1	0	0	0	1
unkempt	0	1	1	0	0	1	0	1	1	1	1	0	1	0	1	1	1	0	0	0	0	0	0	1	1	0	0	1	1	1	1	1	1	1	0	1	1	0	0	1	0	1	1	0	1	0	0	0	1
morph (typical/nigra)	t	n	n	t	t	n	t	n	n	n	n	t	n	t	n	n	n	t	t	t	t	t	t	n	n	t	t	n	n	n	n	n	n	n	t	n	n	t	t	n	t	n	n	t	n	t	t	t	n
cortex	0	1	1	0	0	1	0	1	1	1	1	0	1	0	1	1	1	0	0	0	0	0	0	1	1	0	0	1	1	1	1	1	1	1	0	1	1	0	0	1	0	1	1	0	1	0	0	0	1
proteasome 26S-su4	0	1	1	0	0	1	0	1	1	1	1	0	1	0	1	1	1	0	0	0	0	0	0	1	1	0	0	1	1	1	1	1	1	1	0	1	1	0	0	1	0	1	1	0	1	0	0	0	1
shuttle craft	0	1	1	0	0	1	0	1	1	1	1	0	1	0	1	1	1	0	0	0	0	0	0	1	1	0	0	1	1	1	1	1	1	1	0	1	1	0	0	1	0	1	1	0	1	0	0	0	1
nudC	0	1	1	0	0	1	1	1	1	1	1	0	1	0	1	1	1	0	0	0	0	0	0	1	1	0	0	1	1	1	1	1	1	1	0	1	1	0	0	1	0	1	1	0	1	1	0	0	1
Species	Phigalia pilosaria
mapping family	Pp-8
father genotype	heterozygous typical/monacharia
mother genotype	homozygous typical
cross type	Backcross
individual (offspring)	Pp-fam8-2012-01	Pp-fam8-2012-03	Pp-fam8-2012-04	Pp-fam8-2012-05	Pp-fam8-2012-06	Pp-fam8-2012-07	Pp-fam8-2012-08	Pp-fam8-2012-09	Pp-fam8-2012-10	Pp-fam8-2012-11	Pp-fam8-2012-13	Pp-fam8-2012-14	Pp-fam8-2012-15	Pp-fam8-2012-16	Pp-fam8-2012-17	Pp-fam8-2012-18	Pp-fam8-2012-19	Pp-fam8-2012-20	Pp-fam8-2012-21	Pp-fam8-2012-22	Pp-fam8-2012-23	Pp-fam8-2012-24	Pp-fam8-2012-25	Pp-fam8-2012-26	Pp-fam8-2012-27	Pp-fam8-2012-28	Pp-fam8-2012-29	Pp-fam8-2012-30	Pp-fam8-2012-31	Pp-fam8-2012-32	Pp-fam8-2012-33	Pp-fam8-2012-34
rab-ggt ß	0	0	1	1	1	0	1	1	1	0	0	0	1	1	0	1	1	1	0	1	1	1	0	1	0	0	1	1	0	1	0	0
cortex	0	0	1	1	1	0	1	1	1	0	0	0	1	1	0	1	1	1	0	1	1	1	0	1	0	0	1	1	0	1	0	0
morph (typical/monacharia)	t	t	m	m	m	t	m	t	m	t	t	t	m	m	t	m	m	m	t	m	m	m	t	m	t	t	m	m	t	m	t	t
HEATR2/locus d	0	0	1	1	1	0	1	0	1	0	0	0	1	1	0	1	1	1	0	1	1	0	0	1	0	0	1	1	0	1	0	0
lethal(2)/locus e	0	0	1	1	1	0	1	0	1	0	0	0	1	1	0	1	1	1	0	1	1	0	0	1	0	0	1	1	0	1	0	0
shuttle craft	0	0	1	1	1	0	1	0	1	0	0	0	1	1	0	1	1	1	0	1	1	0	0	1	0	0	1	1	0	1	0	0
[truncated: 25 more columns]
